# Supplementary material for: Probiotic Properties and Proteomic Analysis of Pediococcus pentosaceus 1101
Source: Foods. 2022 Dec 22;12(1):46. doi: 10.3390/foods12010046 (PMC9818561; doi:10.3390/foods12010046)
Supplement: Supplementary file 1 [file foods-12-00046-s001.zip]

Archive with 2 entries (2 files):
- foods-2083140-supplementary.pdf
- Table S1 The mass spectrometry data for protein identification.xlsx
